# Supplementary material for: Highly Sensitive Detection of PQS Quorum Sensing in Pseudomonas Aeruginosa Using Screen-Printed Electrodes Modified with Nanomaterials
Source: Biosensors (Basel). 2022 Aug 13;12(8):638. doi: 10.3390/bios12080638 (PMC9406015; doi:10.3390/bios12080638)
Supplement: Supplementary file 1 [file biosensors-12-00638-s001.zip]

Archive with 1 entries (1 files):
- biosensors-1845156-supplementary.pdf
